# Supplementary material for: Periodontitis, Dyslipidemia and Rheumatoid Arthritis: An Additive Model of Cardiovascular Risk
Source: J Clin Med. 2025 Sep 23;14(19):6722. doi: 10.3390/jcm14196722 (PMC12524592; doi:10.3390/jcm14196722)
Supplement: Supplementary file 1 [file jcm-14-06722-s001.zip]

Archive with 1 entries (1 files):
- jcm-3856051-supplementary.pdf
